# Supplementary material for: Diversity of Neurotransmitter-Producing Human Skin Commensals
Source: Int J Mol Sci. 2024 Nov 17;25(22):12345. doi: 10.3390/ijms252212345 (PMC11595044; doi:10.3390/ijms252212345)
Supplement: Supplementary file 1 [file ijms-25-12345-s001.zip]

Archive with 5 entries (5 files):
- Supplementary files.pdf
- Table S2.xlsx
- Table S4.xlsx
- Table S5.xlsx
- Table S6.xlsx
