# Supplementary material for: Diversity of Neurotransmitter-Producing Human Skin Commensals
Source: Int J Mol Sci. 2024 Nov 17;25(22):12345. doi: 10.3390/ijms252212345 (PMC11595044; doi:10.3390/ijms252212345)
Supplement: Supplementary file 1 [file ijms-25-12345-s001.zip › Table S2.xlsx]

## Sheet: Sheet1
Isote code	subject	Species
48 (b)	1	Bacillus tequilensis
45 (a)	1	Bacillus zanthoxyli
276	1	Brevibacterium frigoritolerans
268	1	Staphylococccus homonis subsp. novobiosepticus
278	1	Staphylococccus homonis subsp. novobiosepticus
977	2	Staphylococccus hominis subsp. hominis
395	2	Staphylococcus capitis subsp. capitis
1873	2	Staphylococcus coagulans
982	2	Staphylococcus hominis subsp. hominis
1006	2	Staphylococcus hominis subsp. novobiosepticus
1007	2	Staphylococcus hominis subsp. novobiosepticus
1875	2	Staphylococcus hominis subsp. novobiosepticus
1179	2	Staphylococcus hominis subsp. novobiosepticus
2062	2	Staphylococcus hominis subsp. novobiosepticus
2064	2	Staphylococcus hominis subsp. novobiosepticus
817	2	Staphylococcus hominis subsp.hominis
985	2	Staphylococcus hominis subsp.hominis
555	3	Peribacillus simplex
49	3	Staphylococcus coagulans
547 (a)	3	Staphylococcus epidermidis
549	3	Staphylococcus epidermidis
2158	3	Staphylococcus epidermidis
1198	3	Staphylococcus epidermidis
50	3	Staphylococcus epidermidis
1778	3	Staphylococcus epidermidis
1779	3	Staphylococcus epidermidis
556	3	Staphylococcus epidermidis
557	3	Staphylococcus epidermidis
558	3	Staphylococcus epidermidis
559	3	Staphylococcus epidermidis
207	4	Bacillus velezensis
1 (b)	4	Brevibacterium frigoritolerans
206	4	Staphylococccus hominis subsp. novobiosepticus
1 (a)	4	Staphylococcus coagulans
187	4	Staphylococcus coagulans
2	4	Staphylococcus epidermidis
181	4	Staphylococcus epidermidis
184	4	Staphylococcus epidermidis
297 (a)	4	Staphylococcus epidermidis
151	4	Staphylococcus epidermidis
152	4	Staphylococcus epidermidis
153	4	Staphylococcus epidermidis
208	4	Staphylococcus epidermidis
154	4	Staphylococcus epidermidis
183	4	Staphylococcus epidermidis
201	4	Staphylococcus epidermidis
564	4	Staphylococcus epidermidis
566	4	Staphylococcus epidermidis
567	4	Staphylococcus epidermidis
661	4	Staphylococcus epidermidis
662	4	Staphylococcus epidermidis
663	4	Staphylococcus epidermidis
664	4	Staphylococcus epidermidis
665	4	Staphylococcus epidermidis
667	4	Staphylococcus epidermidis
668	4	Staphylococcus epidermidis
670	4	Staphylococcus epidermidis
1204	4	Staphylococcus epidermidis
1235	4	Staphylococcus epidermidis
1286	4	Staphylococcus epidermidis
1337	4	Staphylococcus epidermidis
1339	4	Staphylococcus epidermidis
1342	4	Staphylococcus epidermidis
1343	4	Staphylococcus epidermidis
677	4	Staphylococcus hominis subsp. novobiosepticus
679	4	Staphylococcus hominis subsp. novobiosepticus
752	4	Staphylococcus hominis subsp. novobiosepticus
1279	4	Staphylococcus hominis subsp. novobiosepticus
1287	4	Staphylococcus hominis subsp. novobiosepticus
676	4	Staphylococcus hominis subsp.hominis
1285	4	Staphylococcus lloydii
298 (a)	4	Staphylococcus saccharolyticus
299	4	Staphylococcus saccharolyticus
202	4	Staphylococcus saccharolyticus
185	4	Staphylococcus saccharolyticus
565	4	Staphylococcus saccharolyticus
569	4	Staphylococcus saccharolyticus
2185	5	Bacillus licheniformis
718	5	Brevibacillus borstelensis
719	5	Brevibacillus borstelensis
7	5	Staphylococccus hominis subsp. novobiosepticus
694	5	Staphylococcus coagulans
571	5	Staphylococcus epidermidis
693	5	Staphylococcus epidermidis
720	5	Staphylococcus epidermidis
1744	5	Staphylococcus epidermidis
1804	5	Staphylococcus epidermidis
1805	5	Staphylococcus epidermidis
2180	5	Staphylococcus epidermidis
210	5	Staphylococcus hominis subsp. novobiosepticus
692	5	Staphylococcus hominis subsp. novobiosepticus
1787	5	Staphylococcus hominis subsp. novobiosepticus
1803	5	Staphylococcus hominis subsp. novobiosepticus
691	5	Staphylococcus hominis subsp.hominis
70	6	Bacillus tequilensis
9 (a)	6	Bacillus velezensis
683	6	Brevibacillus borstelensis
221	6	Micrococcus endophyticus
222	6	Micrococcus endophyticus
1656	6	Staphylococcus capitis subsp.urealyticus
1611 (b)	6	Staphylococcus chromogenes
589	6	Staphylococcus coagulans
1611 (a)	6	Staphylococcus cornubiensis
172	6	Staphylococcus epidermidis
218	6	Staphylococcus epidermidis
41	6	Staphylococcus epidermidis
305	6	Staphylococcus epidermidis
174	6	Staphylococcus epidermidis
171	6	Staphylococcus epidermidis
175	6	Staphylococcus epidermidis
588	6	Staphylococcus epidermidis
217	6	Staphylococcus epidermidis
219	6	Staphylococcus epidermidis
220	6	Staphylococcus epidermidis
597	6	Staphylococcus epidermidis
598	6	Staphylococcus epidermidis
600	6	Staphylococcus epidermidis
684	6	Staphylococcus epidermidis
686	6	Staphylococcus epidermidis
704	6	Staphylococcus epidermidis
705	6	Staphylococcus epidermidis
1027	6	Staphylococcus epidermidis
1542	6	Staphylococcus epidermidis
1655	6	Staphylococcus epidermidis
1492	6	Staphylococcus hominis subsp. novobiosepticus
1504	6	Staphylococcus hominis subsp. novobiosepticus
283 (b)	7	Bacillus licheniformis
525(b)	7	Bacillus siamensis
514	7	Brevibacillus agri
5	7	Staphylococccus hominis subsp. hominis
700	7	Staphylococcus caprae
283 (a)	7	Staphylococcus epidermidis
308	7	Staphylococcus epidermidis
490	7	Staphylococcus epidermidis
494	7	Staphylococcus epidermidis
495	7	Staphylococcus epidermidis
498	7	Staphylococcus epidermidis
522	7	Staphylococcus epidermidis
525(a)	7	Staphylococcus epidermidis
688	7	Staphylococcus epidermidis
690	7	Staphylococcus epidermidis
702	7	Staphylococcus epidermidis
703	7	Staphylococcus epidermidis
1109	7	Staphylococcus epidermidis
285	7	Staphylococcus saccharolyticus
489	7	Staphylococcus saccharolyticus
1895	8	Bacillus siamemsis
1887	8	Bacillus velezensis
1893	8	Bacillus velezensis
1885	8	Staphylococcus hominis subsp. novobiosepticus
324 (b)	8	Peribacillus butanolivorans
1574(a)	9	Bacillus atrophaeus
94	9	Bacillus canaveralius
73	9	Bacillus siamensis
86	9	Bacillus siamensis
1901b	9	Bacillus siamensis
87 (b)	9	Bacillus tequilensis
76	9	Bacillus tequilensis
1120 (b)	9	Bacillus velezensis
1126 (b)	9	Bacillus velezensis
1129 (b)	9	Bacillus velezensis
87 (a)	9	Staphylococccus hominis subsp. novobiosepticus
1126 (a)	9	Staphylococcus coagulans
74	9	Staphylococcus epidermidis
74	9	Staphylococcus epidermidis
93	9	Staphylococcus epidermidis
841	9	Staphylococcus epidermidis
845	9	Staphylococcus epidermidis
1378	9	Staphylococcus epidermidis
1386	9	Staphylococcus epidermidis
1576 (a)	9	Staphylococcus epidermidis
1578 (a)	9	Staphylococcus epidermidis
1580	9	Staphylococcus epidermidis
1582 (a)	9	Staphylococcus epidermidis
1583 (a)	9	Staphylococcus epidermidis
1584	9	Staphylococcus epidermidis
1976a	9	Staphylococcus epidermidis
1575	9	Staphylococcus hominis subsp. novobiosepticus
1585 (a)	9	Staphylococcus hominis subsp. novobiosepticus
1573	9	Staphylococcus saccharolyticus
532 (a)	10	Staphylococcus capitis subsp.capitis
336	10	Staphylococcus coagulans
631	11	Bacillus haynesii
54	11	Bacillus licheniformis
57	11	Bacillus licheniformis
56	11	Bacillus licheniformis
58	11	Bacillus licheniformis
635	11	Bacillus licheniformis
102	11	Staphylococcus epidermidis
59(b)	12	Bacillus licheniformis
660	12	Bacillus licheniformis
229	12	Bacillus mobilis
230	12	Bacillus tyonensis
232 (b)	12	Bacillus tyonensis
646	12	Bacillus velezensis
109 (a)	12	Peribacillus simplex
227 (a)	12	Staphylococcus chonii
109 (b)	12	Staphylococcus coagulans
59(a)	12	Staphylococcus epidermidis
60	12	Staphylococcus epidermidis
215	12	Staphylococcus epidermidis
649	12	Staphylococcus epidermidis
650	12	Staphylococcus epidermidis
652	12	Staphylococcus epidermidis
653	12	Staphylococcus epidermidis
654	12	Staphylococcus epidermidis
659	12	Staphylococcus epidermidis
870	12	Staphylococcus epidermidis
230	12	Staphylococcus epidermidis
232 (a)	12	Staphylococcus epidermidis
227 (b)	12
350	13	Bacillus tequilensis
1409	13	Bacillus tequilensis
349	13	Bacillus velezensis
393 (a)	13	Brevibacterium frigoritolerans
1413	13	Staphylococcus caprae
1452	13	Staphylococcus caprae
393 (b)	13	Staphylococcus epidermidis
394	13	Staphylococcus epidermidis
1687	13	Staphylococcus epidermidis
1689	13	Staphylococcus epidermidis
1690	13	Staphylococcus epidermidis
1997	13	Staphylococcus epidermidis
1410	13	Staphylococcus hominis subsp. novobiosepticus
1418	13	Staphylococcus pragensis
398	13	Staphylococcus saccharolyticus
1135	14	Staphylococcus hominis subsp. Novobiosepticus
988	14	Staphylococcus epidermidis
2133	14	Staphylococcus hominis subsp. novobiosepticus
1148(b)	14	Staphylococcus hominis subsp. novobiosepticus
1142	14	Staphylococcus hominis subsp.hominis
196 (b)	15	Bacillus licheniformis
240 (b)	15	Brevibacterium frigoritolerans
199	15	Brevibacterium frigoritolerans
197 (b)	15	Niallia circulans
197 (a)	15	Staphylococccus hominis subsp. hominis
198	15	Staphylococcus coagulans
239	15	Staphylococcus coagulans
243	15	Staphylococcus epidermidis
243	15	Staphylococcus epidermidis
721	16	Peribacillus simplex
881	16	Staphylococcus epidermidis
1042	16	Staphylococcus epidermidis
722	16	Staphylococcus hominis subsp. novobiosepticus
879	16	Staphylococcus saccharolyticus
1047 (a)	17	Brevibacterium frigoritolerans
1058(b)	17	Peribacillus butanolivorans
176	17	Staphylococcus epidermidis
889	17	Staphylococcus epidermidis
1051(b)	17	Staphylococcus hominis subsp.hominis
1047 (b)	17	Bacillus licheniformis
413	18	Staphylococcus capitis subsp. urealyticus
357	18	Staphylococcus epidermidis
353	18	Staphylococcus haemolyticus
896	18	Staphylococcus haemolyticus
355	18	Staphylococcus hominis subsp. novobiosepticus
1158	18	Staphylococcus hominis subsp.hominis
760	19	Bacillus tequilensis
422(b)	19	Peribacillus simplex
12	19	Staphylococccus hominis subsp. novobiosepticus
761	19	Staphylococcus epidermidis
2000	19	Staphylococcus epidermidis
2020	19	Staphylococcus epidermidis
758	19	Staphylococcus hominis subsp. novobiosepticus
420 (a)	19	Staphylococcus saccharolyticus
361	20	Brevibacterium frigoritolerans
2211	20	Staphylococcus capitis subsp. urealyticus
362 (a)	20	Staphylococcus capitis subsp.capitis
1697	20	Staphylococcus capitis subsp.urealyticus
707	20	Staphylococcus epidermidis
1696	20	Staphylococcus epidermidis
708	20	Staphylococcus hominis subsp.hominis
2208	20	Staphylococcus saccharolyticus
362 (b)	20	Brevibacterium frigoritolerans
1166 (a)	21	Brevibacterium frigoritolerans
1174	21	Staphylococcus epidermidis
1244	21	Staphylococcus epidermidis
1510	21	Staphylococcus hominis subsp. novobiosepticus
1508	21	Staphylococcus pasteuri
1352	21	Staphylococcus saccharolyticus
822	22	Staphylococcus coagulans
1423	22	Staphylococcus edaphicus
431	22	Staphylococcus epidermidis
767	22	Staphylococcus epidermidis
1642	22	Staphylococcus epidermidis
769	22	Staphylococcus hominis subsp. novobiosepticus
894	22	Staphylococcus hominis subsp. novobiosepticus
1586	22	Staphylococcus hominis subsp. novobiosepticus
765	22	Staphylococcus hominis subsp.hominis
1590	22	Staphylococcus saprophyticus subsp. bovis
915	23	Bacillus altitudinis
1812	23	Bacillus paramycoides
14 (a)	23	Peribacillus simplex
439	23	Staphylococcus capitis subsp. urealyticus
1425 (b)	23	Staphylococcus edaphicus
143	23	Staphylococcus epidermidis
145	23	Staphylococcus epidermidis
835	23	Staphylococcus epidermidis
1372	23	Staphylococcus epidermidis
1425 (a)	23	Staphylococcus epidermidis
440	23	Staphylococcus hominis subsp. novobiosepticus
11	24	Bacillus velezensis
805(a)	24	Peribacillus butanolivorans
1464	24	Staphylococcus capitis subsp. capitis
1463	24	Staphylococcus capitis subsp. urealyticus
1457	24	Staphylococcus capitis subsp. urealyticus
1299	24	Staphylococcus caprae
1465	24	Staphylococcus caprae
807	24	Staphylococcus hominis subsp. novobiosepticus
1074	24	Staphylococcus hominis subsp. novobiosepticus
1071	24	Staphylococcus saccharolyticus
800 (b)	24	Bacillus wiedmannii
374	25	Bacillus licheniformis
371 (a)	25	Paeniibacillus etheri
921	25	Staphylococcus coagulans
912	25	Staphylococcus epidermidis
923	25	Staphylococcus epidermidis
1532	25	Staphylococcus hominis subsp. hominis
922	25	Staphylococcus hominis subsp. novobiosepticus
920	25	Staphylococcus hominis subsp. novobiosepticus
1921	25	Staphylococcus hominis subsp. novobiosepticus
1929	25	Staphylococcus hominis subsp. novobiosepticus
1930	25	Staphylococcus hominis subsp. novobiosepticus
1933	25	Staphylococcus hominis subsp. novobiosepticus
2011	25	Staphylococcus hominis subsp. novobiosepticus
794	25	Staphylococcus hominis subsp.hominis
795	25	Staphylococcus hominis subsp.hominis
917	25	Staphylococcus hominis subsp.hominis
918	25	Staphylococcus hominis subsp.hominis
1084	25	Staphylococcus hominis subsp.hominis
1088	25	Staphylococcus hominis subsp.hominis
924	25	Staphylococcus petrasil subsp. jettensis
371 (b)	25	Brevibacterium frigoritolerans
934	26	Staphylococcus capitis subsp.capitis
457	26	Staphylococcus epidermidis
927	26	Staphylococcus hominis subsp. novobiosepticus
2104	26	Staphylococcus hominis subsp.hominis
377	27	Staphylococccus hominis subsp. hominis
381	27	Staphylococcus hominis subsp. hominis
2116	27	Staphylococcus hominis subsp. hominis
2117	27	Staphylococcus hominis subsp. hominis
776	27	Staphylococcus hominis subsp. novobiosepticus
383	27	Staphylococcus hominis subsp. novobiosepticus
385	27	Staphylococcus hominis subsp. novobiosepticus
947	27	Staphylococcus hominis subsp. novobiosepticus
950	27	Staphylococcus hominis subsp. novobiosepticus
955	27	Staphylococcus hominis subsp. novobiosepticus
2223	27	Staphylococcus hominis subsp. novobiosepticus
382	27	Staphylococcus hominis subsp.hominis
951	27	Staphylococcus hominis subsp.hominis
957	27	Staphylococcus hominis subsp.hominis
949	27	Staphylococcus petrasil subsp. jettensis
1949	27	Staphylococcus saprophyticus subsp. bovis
1794	28	Bacillus paramycoides
466	28	Staphylococcus hominis subsp. hominis
1402	28	Staphylococcus capitis subsp. capitis
1796	28	Staphylococcus capitis subsp.urealyticus
1405	28	Staphylococcus caprae
1095	28	Staphylococcus epidermidis
1395	28	Staphylococcus hominis subsp. novobiosepticus
1408	28	Staphylococcus hominis subsp. novobiosepticus
478	29	Staphylococccus hominis subsp. hominis
1181	29	Staphylococcus hominis subsp. novbioosepticus
1182	29	Staphylococcus hominis subsp. novobiosepticus
1466	29	Staphylococcus hominis subsp. novobiosepticus
1470	29	Staphylococcus hominis subsp. novobiosepticus
1474	29	Staphylococcus hominis subsp. novobiosepticus
17 (a)	29	Staphylococcus hominis subsp. novobiosepticus
1185	29	Staphylococcus hominis subsp.hominis
1473	29	Staphylococcus hominis subsp.hominis
713	30	Bacillus tequilensis
710	30	Brevibacterium frigoritolerans
711(a)	30	Staphylococcus hominis subsp. novobiosepticus
964	30	Staphylococcus hominis subsp. novobiosepticus

## Sheet: AADC harboring skin isolates
Table S2. List of Neurotransmitter producing staphylococcal skin isolates with two production patterns: (I) production of TRY and PEA as main products, with TYM and DOPA at lower levels; (II) production of TYM and DOPA as main products, with PEA at lower levels. TRY, tryptamine; PEA, phenethylamine; TYM, tyramine; DOPA, dopamine.
Isote code	Volunteer number	Species	Production pattern
268	1	Staphylococcus hominis	I
278	1	Staphylococcus hominis	I
49	3	Staphylococcus coagulans	I
549	3	Staphylococcus epidermidis	I
556	3	Staphylococcus epidermidis	I
557	3	Staphylococcus epidermidis	I
558	3	Staphylococcus epidermidis	I
1198	3	Staphylococcus epidermidis	I
1778	3	Staphylococcus epidermidis	I
1779	3	Staphylococcus epidermidis	I
2158	3	Staphylococcus epidermidis	I
547(a)	3	Staphylococcus epidermidis	I
187	4	Staphylococcus coagulans	I
1(a)	4	Staphylococcus coagulans	I
564	4	Staphylococcus epidermidis	I
1339	4	Staphylococcus epidermidis	I
1342	4	Staphylococcus epidermidis	I
1343	4	Staphylococcus epidermidis	I
297(a)	4	Staphylococcus epidermidis	I
299	4	Staphylococcus saccharolyticus	I
185	4	Staphylococcus saccharolyticus	I
565	4	Staphylococcus saccharolyticus	I
569	4	Staphylococcus saccharolyticus	I
298(a)	4	Staphylococcus saccharolyticus	I
694	5	Staphylococcus coagulans	I
1804	5	Staphylococcus epidermidis	I
1805	5	Staphylococcus epidermidis	I
571	5	Staphylococcus epidermidis	I
7	5	Staphylococcus hominis	I
1744	5	Staphylococcus epidermidis	II
1656	6	Staphylococcus capitis	I
589	6	Staphylococcus coagulans	I
588	6	Staphylococcus epidermidis	I
172	6	Staphylococcus epidermidis	I
175	6	Staphylococcus epidermidis	I
218	6	Staphylococcus epidermidis	I
305	6	Staphylococcus epidermidis	I
1027	6	Staphylococcus epidermidis	I
1542	6	Staphylococcus epidermidis	I
1655	6	Staphylococcus epidermidis	I
217	6	Staphylococcus epidermidis	I
219	6	Staphylococcus epidermidis	I
220	6	Staphylococcus epidermidis	I
597	6	Staphylococcus epidermidis	I
598	6	Staphylococcus epidermidis	I
600	6	Staphylococcus epidermidis	I
41	6	Staphylococcus epidermidis	I
700	7	Staphylococcus caprae	I
308	7	Staphylococcus epidermidis	I
490	7	Staphylococcus epidermidis	I
494	7	Staphylococcus epidermidis	I
495	7	Staphylococcus epidermidis	I
498	7	Staphylococcus epidermidis	I
522	7	Staphylococcus epidermidis	I
1109	7	Staphylococcus epidermidis	I
283(a)	7	Staphylococcus epidermidis	I
525(a)	7	Staphylococcus epidermidis	I
498	7	Staphylococcus epidermidis	I
285	7	Staphylococcus saccharolyticus	I
489	7	Staphylococcus saccharolyticus	I
1126(a)	9	Staphylococcus coagulans	I
74	9	Staphylococcus epidermidis	I
1584	9	Staphylococcus epidermidis	I
1580	9	Staphylococcus epidermidis	I
1576(a)	9	Staphylococcus epidermidis	I
1578(a)	9	Staphylococcus epidermidis	I
1582(a)	9	Staphylococcus epidermidis	I
1583(a)	9	Staphylococcus epidermidis	I
1976a	9	Staphylococcus epidermidis	I
93	9	Staphylococcus epidermidis	I
841	9	Staphylococcus epidermidis	I
845	9	Staphylococcus epidermidis	I
1378	9	Staphylococcus epidermidis	I
1386	9	Staphylococcus epidermidis	I
1573	9	Staphylococcus saccharolyticus	I
102	11	Staphylococcus epidermidis	II
109(b)	12	Staphylococcus coagulans	I
230	12	Staphylococcus epidermidis	I
60	12	Staphylococcus epidermidis	I
232(a)	12	Staphylococcus epidermidis	I
215	12	Staphylococcus epidermidis	I
649	12	Staphylococcus epidermidis	I
650	12	Staphylococcus epidermidis	I
652	12	Staphylococcus epidermidis	I
653	12	Staphylococcus epidermidis	I
654	12	Staphylococcus epidermidis	I
659	12	Staphylococcus epidermidis	I
870	12	Staphylococcus epidermidis	I
59(a)	12	Staphylococcus epidermidis	I
1687	13	Staphylococcus epidermidis	I
1689	13	Staphylococcus epidermidis	I
1690	13	Staphylococcus epidermidis	I
1997	13	Staphylococcus epidermidis	I
393(b)	13	Staphylococcus epidermidis	I
394	13	Staphylococcus epidermidis	II
1418	13	Staphylococcus pragensis	II
198	15	Staphylococcus coagulans	I
243	15	Staphylococcus epidermidis	II
881	16	Staphylococcus epidermidis	I
1042	16	Staphylococcus epidermidis	I
879	16	Staphylococcus saccharolyticus	I
176	17	Staphylococcus epidermidis	I
889	17	Staphylococcus epidermidis	I
357	18	Staphylococcus epidermidis	I
413	18	Staphylococcus capitis	II
896	18	Staphylococcus haemolyticus	II
2000	19	Staphylococcus epidermidis	I
2020	19	Staphylococcus epidermidis	I
1696	20	Staphylococcus epidermidis	I
2211	20	Staphylococcus capitis	II
1697	20	Staphylococcus capitis	II
1174	21	Staphylococcus epidermidis	I
1244	21	Staphylococcus epidermidis	I
1352	21	Staphylococcus saccharolyticus	I
431	22	Staphylococcus epidermidis	I
1642	22	Staphylococcus epidermidis	I
769	22	Staphylococcus hominis	I
439	23	Staphylococcus capitis	I
835	23	Staphylococcus epidermidis	I
143	23	Staphylococcus epidermidis	I
145	23	Staphylococcus epidermidis	I
1372	23	Staphylococcus epidermidis	I
1071	24	Staphylococcus saccharolyticus	I
912	25	Staphylococcus epidermidis	I
923	25	Staphylococcus epidermidis	I
1796	28	Staphylococcus capitis	I
1095	28	Staphylococcus epidermidis	I
362(a)	28	Staphylococcus capitis	II
