# Supplementary material for: Diversity of Neurotransmitter-Producing Human Skin Commensals
Source: Int J Mol Sci. 2024 Nov 17;25(22):12345. doi: 10.3390/ijms252212345 (PMC11595044; doi:10.3390/ijms252212345)
Supplement: Supplementary file 1 [file ijms-25-12345-s001.zip › Table S5.xlsx]

## Sheet: TDC homologues
Table S5. List of Staphylococcus strains with TDC homologues. Two strains have two homologues and are shown in bold type.
Protein	Name	Organism	Strain	Assembly
HDA2154217.1	tyrosine decarboxylase	Staphylococcus aureus		GCA_027004875.1
WP_002503027.1	tyrosine decarboxylase	Staphylococcus capitis	1I27	GCF_018407735.1
MEB5630216.1	tyrosine decarboxylase	Staphylococcus capitis	2038A	GCA_035779635.1
WP_098905595.1	tyrosine decarboxylase	Staphylococcus capitis	6-325	GCF_041224105.1
WP_002503027.1	tyrosine decarboxylase	Staphylococcus capitis	722_SEPI	GCF_001074935.1
WVQ24098.1	tyrosine decarboxylase	Staphylococcus capitis	ADJXA	CCSM0123
UZX48024.1	tyrosine decarboxylase	Staphylococcus capitis	CCSM0123	GCA_026430575.1
MCK6221712.1	tyrosine decarboxylase	Staphylococcus capitis	EYE_742	GCA_023148985.1
MBN6786077.1	tyrosine decarboxylase	Staphylococcus capitis	F6_7S_P_4	GCA_017167155.1
ATN03894.1	tyrosine decarboxylase	Staphylococcus capitis	FDAARGOS_378	GCA_002591175.1
MBC3087745.1	tyrosine decarboxylase	Staphylococcus capitis	IIF3SC-B5	GCA_014266085.1
WP_002503027.1	tyrosine decarboxylase	Staphylococcus capitis	JONWP010	GCF_037699645.1
WP_001829536.1	tyrosine decarboxylase	Staphylococcus capitis	JONWP016	GCF_037699485.1
MCM3284144.1	tyrosine decarboxylase	Staphylococcus capitis	MER 189	GCA_023713625.1
WP_098905595.1	tyrosine decarboxylase	Staphylococcus capitis	PJI13	GCF_037417435.1
WP_098905595.1	tyrosine decarboxylase	Staphylococcus capitis	PJI14	GCF_037195425.1
MBF2283305.1	tyrosine decarboxylase	Staphylococcus capitis	R6023	GCA_015274185.1
MBF2262679.1	tyrosine decarboxylase	Staphylococcus capitis	R6026	GCA_015274115.1
MDS4002582.1	tyrosine decarboxylase	Staphylococcus capitis	SCNIH008	GCA_031732595.1
EEE48291.1	tyrosine decarboxylase	Staphylococcus capitis SK14	SK14	GCA_000174135.1
WP_001829536.1	tyrosine decarboxylase	Staphylococcus capitis subsp. urealyticus	Sc1365674	GCF_040737085.1
WP_098905595.1	tyrosine decarboxylase	Staphylococcus capitis subsp. urealyticus	Sc1365754	GCF_040736665.1
WP_002444993.1	tyrosine decarboxylase	Staphylococcus caprae	1H22	GCF_018407965.1
QDW92730.1	tyrosine decarboxylase	Staphylococcus caprae	26D	GCA_007814385.1
MBX5316886.1	tyrosine decarboxylase	Staphylococcus caprae	28/2016	GCA_019685795.1
MBX5323798.1	tyrosine decarboxylase	Staphylococcus caprae	78/2016	GCA_019685475.1
MCI2955664.1	tyrosine decarboxylase	Staphylococcus caprae	acrog	GCA_022690585.1
MDI0015621.1	tyrosine decarboxylase	Staphylococcus caprae	ACVEO	GCA_029928745.1
MBN6826749.1	tyrosine decarboxylase	Staphylococcus caprae	F5_7S_P12B	GCA_017167785.1
MET2742680.1	tyrosine decarboxylase	Staphylococcus caprae	HD2612	GCA_040538555.1
BBD91170.1	tyrosine decarboxylase	Staphylococcus caprae	JMUB590	GCA_003966605.1
BBD93680.1	tyrosine decarboxylase	Staphylococcus caprae	JMUB898	GCA_003966625.1
WP_049401896.1	tyrosine decarboxylase	Staphylococcus caprae	JONWP001	GCF_037699985.1
WP_049401896.1	tyrosine decarboxylase	Staphylococcus caprae	JONWP002	GCF_037699925.1
WP_070872298.1	tyrosine decarboxylase	Staphylococcus caprae	JONWP019	GCF_037699345.1
WP_070872298.1	tyrosine decarboxylase	Staphylococcus caprae	JONWP020	GCF_037699285.1
WP_070872298.1	tyrosine decarboxylase	Staphylococcus caprae	JONWP021	GCF_037699305.1
WP_049401896.1	tyrosine decarboxylase	Staphylococcus caprae	JONWP022	GCF_037699225.1
WP_049401896.1	tyrosine decarboxylase	Staphylococcus caprae	JONWP023	GCF_037699165.1
WP_049401896.1	tyrosine decarboxylase	Staphylococcus caprae	JONWP034	GCF_037698665.1
WP_049401896.1	tyrosine decarboxylase	Staphylococcus caprae	JONWP058	GCF_037697805.1
WP_049401896.1	tyrosine decarboxylase	Staphylococcus caprae	JONWP078	GCF_037696955.1
WP_049401896.1	tyrosine decarboxylase	Staphylococcus caprae	JONWP110	GCF_037695515.1
WP_049401896.1	tyrosine decarboxylase	Staphylococcus caprae	JONWP115	GCF_037695275.1
SUL94273.1	pyridoxal-dependent decarboxylase domain-containing protein	Staphylococcus caprae	NCTC12196	GCA_900458385.1
PAK63590.1	tyrosine decarboxylase	Staphylococcus caprae	OG2-2	GCA_002276615.1
RIM33216.1	tyrosine decarboxylase	Staphylococcus caprae	SNUC 4023	GCA_003578345.1
QJE25791.1	tyrosine decarboxylase	Staphylococcus caprae	SY333	GCA_012851115.1
EES41386.1	tyrosine decarboxylase	Staphylococcus caprae M23864:W1	M23864:W1	GCA_000160215.1
MCG1655166.1	tyrosine decarboxylase	Staphylococcus epidermidis	007P3ENG3BHI	GCA_021996995.1
MCG1723565.1	tyrosine decarboxylase	Staphylococcus epidermidis	007P3NS1BHI	GCA_021997755.1
MCG1721152.1	tyrosine decarboxylase	Staphylococcus epidermidis	007P3SUA1BHI	GCA_021997795.1
MCG1662384.1	tyrosine decarboxylase	Staphylococcus epidermidis	007PHP1NS2BHI	GCA_021997015.1
MCG1725847.1	tyrosine decarboxylase	Staphylococcus epidermidis	007PHP2NS2BHI	GCA_021997745.1
MCG1728211.1	tyrosine decarboxylase	Staphylococcus epidermidis	008P4NS001	GCA_021997735.1
MCG1664638.1	tyrosine decarboxylase	Staphylococcus epidermidis	008P6NS1	GCA_021997135.1
MCG1523791.1	tyrosine decarboxylase	Staphylococcus epidermidis	016P1FS001	GCA_021995215.1
MCG1494144.1	tyrosine decarboxylase	Staphylococcus epidermidis	017P2SUA002	GCA_021994855.1
MCG1187367.1	tyrosine decarboxylase	Staphylococcus epidermidis	032P2BA5	GCA_021991015.1
MCG1185079.1	tyrosine decarboxylase	Staphylococcus epidermidis	032P3BA4	GCA_021990955.1
MCG1159972.1	tyrosine decarboxylase	Staphylococcus epidermidis	039P1NS1	GCA_021990695.1
MCG1146750.1	tyrosine decarboxylase	Staphylococcus epidermidis	040P1BA3	GCA_021990605.1
MCG1142036.1	tyrosine decarboxylase	Staphylococcus epidermidis	044P1SUA1	GCA_021990345.1
MCG1283914.1	tyrosine decarboxylase	Staphylococcus epidermidis	089P1FS1	GCA_021992085.1
MCG1621598.1	tyrosine decarboxylase	Staphylococcus epidermidis	095P1NS1	GCA_021996565.1
MCG1741813.1	tyrosine decarboxylase	Staphylococcus epidermidis	095P2NS3	GCA_021997935.1
MCG1909903.1	tyrosine decarboxylase	Staphylococcus epidermidis	097P1NS1	GCA_021999855.1
MCG1977330.1	tyrosine decarboxylase	Staphylococcus epidermidis	097P2NS1	GCA_021999765.1
MCG1885321.1	tyrosine decarboxylase	Staphylococcus epidermidis	097P2SUA1	GCA_021999805.1
MCG1826773.1	tyrosine decarboxylase	Staphylococcus epidermidis	101P2ENG1-2	GCA_021999395.1
WP_001829536.1	tyrosine decarboxylase	Staphylococcus epidermidis	1032_SEPI	GCF_001070015.1
MCG1758892.1	tyrosine decarboxylase	Staphylococcus epidermidis	113P2NS1	GCA_021998075.1
MCG1539598.1	tyrosine decarboxylase	Staphylococcus epidermidis	119P1FS2	GCA_021995255.1
MCG1601003.1	tyrosine decarboxylase	Staphylococcus epidermidis	119P1NS1	GCA_021995285.1
WP_002502130.1	tyrosine decarboxylase	Staphylococcus epidermidis	1FSE03	GCF_029691955.1
MCG2286338.1	tyrosine decarboxylase	Staphylococcus epidermidis	20KH5-2	GCA_022003325.1
MCG2309199.1	tyrosine decarboxylase	Staphylococcus epidermidis	20MB23-3	GCA_022003295.1
MCG2130300.1	tyrosine decarboxylase	Staphylococcus epidermidis	20MH16-1	GCA_022003175.1
MCG2033658.1	tyrosine decarboxylase	Staphylococcus epidermidis	20QA2-1	GCA_022001675.1
MCG2053858.1	tyrosine decarboxylase	Staphylococcus epidermidis	20QF1-1	GCA_022002095.1
MCG2100952.1	tyrosine decarboxylase	Staphylococcus epidermidis	20SD51-3	GCA_022002655.1
MCG2083010.1	tyrosine decarboxylase	Staphylococcus epidermidis	20SD64-3	GCA_022002535.1
WP_002502130.1	tyrosine decarboxylase	Staphylococcus epidermidis	2-14A	GCF_039547115.1
WP_002502130.1	tyrosine decarboxylase	Staphylococcus epidermidis	25FSE09	GCF_030235065.1
WP_002502130.1	tyrosine decarboxylase	Staphylococcus epidermidis	270_SEPI	GCF_001072005.1
WP_002502130.1	tyrosine decarboxylase	Staphylococcus epidermidis	281_SEPI	GCF_001072055.1
MCG1961430.1	tyrosine decarboxylase	Staphylococcus epidermidis	64P1NS11	GCA_021999995.1
MCG1587359.1	tyrosine decarboxylase	Staphylococcus epidermidis	65P2NS2	GCA_021995855.1
WP_001829536.1	tyrosine decarboxylase	Staphylococcus epidermidis	917_SEPI	GCF_001075635.1
WP_270525536.1	tyrosine decarboxylase	Staphylococcus epidermidis	AM09-5	GCF_027662485.1
WP_002503027.1	tyrosine decarboxylase	Staphylococcus epidermidis	B13	GCF_041020835.1
MCG1698196.1	tyrosine decarboxylase	Staphylococcus epidermidis	BSEP17	GCA_021997455.1
MCG2452238.1	tyrosine decarboxylase	Staphylococcus epidermidis	C117RBA1	GCA_022007905.1
MCG2385190.1	tyrosine decarboxylase	Staphylococcus epidermidis	C119NS1	GCA_022005455.1
MCG2447493.1	tyrosine decarboxylase	Staphylococcus epidermidis	C120NS1	GCA_022007955.1
MCG2391709.1	tyrosine decarboxylase	Staphylococcus epidermidis	C121NS1	GCA_022005445.1
MCG2436406.1	tyrosine decarboxylase	Staphylococcus epidermidis	C123LBA1	GCA_022007895.1
MCG1393892.1	tyrosine decarboxylase	Staphylococcus epidermidis	C30LBA1	GCA_021993495.1
MCG1432348.1	tyrosine decarboxylase	Staphylococcus epidermidis	C32NS1	GCA_021994125.1
MCG1507981.1	tyrosine decarboxylase	Staphylococcus epidermidis	C38NS2	GCA_021994975.1
MCG1427464.1	tyrosine decarboxylase	Staphylococcus epidermidis	C41NS1	GCA_021994115.1
MCG1355743.1	tyrosine decarboxylase	Staphylococcus epidermidis	C55NS1	GCA_021992645.1
MCG1452797.1	tyrosine decarboxylase	Staphylococcus epidermidis	C65NS3	GCA_021994405.1
MCG1521631.1	tyrosine decarboxylase	Staphylococcus epidermidis	C70NS1	GCA_021995025.1
MCG1464474.1	tyrosine decarboxylase	Staphylococcus epidermidis	C78LBA2	GCA_021994415.1
MCG1373192.1	tyrosine decarboxylase	Staphylococcus epidermidis	C89NS2	GCA_021993095.1
WP_002503027.1	tyrosine decarboxylase	Staphylococcus epidermidis	DE0171	GCF_007678355.1
MDS0998423.1	tyrosine decarboxylase	Staphylococcus epidermidis	E67	GCA_031630955.1
MCK6108174.1	tyrosine decarboxylase	Staphylococcus epidermidis	EYE_138	GCA_023147705.1
MCG1932529.1	tyrosine decarboxylase	Staphylococcus epidermidis	H15NS2	GCA_022000335.1
MCG2562444.1	tyrosine decarboxylase	Staphylococcus epidermidis	H25FS1	GCA_022007355.1
MCG2558108.1	tyrosine decarboxylase	Staphylococcus epidermidis	H25NS1	GCA_022007415.1
MCG2558127.1	tyrosine decarboxylase	Staphylococcus epidermidis	H25NS1	GCA_022007415.1
MCG1934756.1	tyrosine decarboxylase	Staphylococcus epidermidis	H5NS1	GCA_022000455.1
MCG1927724.1	tyrosine decarboxylase	Staphylococcus epidermidis	H9BA3	GCA_022000125.1
MCO6271775.1	tyrosine decarboxylase	Staphylococcus epidermidis	HAB196	GCA_024091455.1
MCO6307499.1	tyrosine decarboxylase	Staphylococcus epidermidis	HAB236	GCA_024091155.1
MCO6258057.1	tyrosine decarboxylase	Staphylococcus epidermidis	HAC187	GCA_024091495.1
MCO6289215.1	tyrosine decarboxylase	Staphylococcus epidermidis	HAC226	GCA_024091185.1
MBM5862165.1	tyrosine decarboxylase	Staphylococcus epidermidis	HD04N10	GCA_016882805.1
MBM6266861.1	tyrosine decarboxylase	Staphylococcus epidermidis	HD12N2	GCA_016886525.1
MBM6015020.1	tyrosine decarboxylase	Staphylococcus epidermidis	HD27N4	GCA_016884245.1
QRJ26360.1	tyrosine decarboxylase	Staphylococcus epidermidis	HD29-1	GCA_016855585.1
MBM5912001.1	tyrosine decarboxylase	Staphylococcus epidermidis	HD29-10	GCA_016883305.1
MBM5837517.1	tyrosine decarboxylase	Staphylococcus epidermidis	HD29-2	GCA_016883065.1
MBM5841972.1	tyrosine decarboxylase	Staphylococcus epidermidis	HD29-3	GCA_016883025.1
MBM5898436.1	tyrosine decarboxylase	Staphylococcus epidermidis	HD29-4	GCA_016883185.1
MBM5894018.1	tyrosine decarboxylase	Staphylococcus epidermidis	HD29-5	GCA_016883145.1
MBM5900664.1	tyrosine decarboxylase	Staphylococcus epidermidis	HD29-6	GCA_016883275.1
MBM5896232.1	tyrosine decarboxylase	Staphylococcus epidermidis	HD29-7	GCA_016883225.1
MBM5873511.1	tyrosine decarboxylase	Staphylococcus epidermidis	HD29-8	GCA_016883085.1
MBM5902872.1	tyrosine decarboxylase	Staphylococcus epidermidis	HD29-9	GCA_016883315.1
MBM6358655.1	tyrosine decarboxylase	Staphylococcus epidermidis	HD59N22	GCA_016887225.1
MCG8939749.1	tyrosine decarboxylase	Staphylococcus epidermidis	HD75N4	GCA_022392395.1
WP_002503027.1	tyrosine decarboxylase	Staphylococcus epidermidis	JONWP032	GCF_037698885.1
WP_002503027.1	tyrosine decarboxylase	Staphylococcus epidermidis	JONWP043	GCF_037698405.1
WP_002502130.1	tyrosine decarboxylase	Staphylococcus epidermidis	JONWP061	GCF_037697695.1
WP_002502130.1	tyrosine decarboxylase	Staphylococcus epidermidis	JONWP095	GCF_037696255.1
MDZ5123562.1	tyrosine decarboxylase	Staphylococcus epidermidis	PCH 203	GCA_034420515.1
MDZ5123601.1	tyrosine decarboxylase	Staphylococcus epidermidis	PCH 203	GCA_034420515.1
QQF48975.1	tyrosine decarboxylase	Staphylococcus epidermidis	PH1-28	GCA_016406625.1
MBM0756308.1	tyrosine decarboxylase	Staphylococcus epidermidis	s16	GCA_016808615.1
WP_002502130.1	tyrosine decarboxylase	Staphylococcus epidermidis	S42-2	GCF_038181905.1
MBM0817287.1	tyrosine decarboxylase	Staphylococcus epidermidis	s6	GCA_016809455.1
MBM0830868.1	tyrosine decarboxylase	Staphylococcus epidermidis	s7	GCA_016809415.1
MDS3936680.1	tyrosine decarboxylase	Staphylococcus epidermidis	SENIH043	GCA_031727575.1
NJI78647.1	tyrosine decarboxylase	Staphylococcus epidermidis	UMB8493	GCA_012029805.1
MDU1576980.1	tyrosine decarboxylase	Staphylococcus epidermidis		GCA_032475155.1
MDU5189282.1	tyrosine decarboxylase	Staphylococcus epidermidis		GCA_032553245.1
WP_002503027.1	tyrosine decarboxylase	Staphylococcus epidermidis		GCF_913082365.1
EKC81836.1	decarboxylase	Staphylococcus epidermidis AU12-03	AU12-03	GCA_000308395.1
EID38142.1	tyrosine decarboxylase	Staphylococcus epidermidis IS-250	IS-250	GCA_000257945.1
EID36025.1	tyrosine decarboxylase	Staphylococcus epidermidis IS-K	IS-K	GCA_000257965.1
ENL48414.1	tyrosine decarboxylase	Staphylococcus epidermidis M0881	M0881	GCA_000362145.1
EJE28330.1	tyrosine decarboxylase	Staphylococcus epidermidis NIHLM001	NIHLM001	GCA_000276145.1
EJE17374.1	tyrosine decarboxylase	Staphylococcus epidermidis NIHLM015	NIHLM015	GCA_000276205.1
WP_001829536.1	tyrosine decarboxylase	Staphylococcus epidermidis PM221	DE0424	GCF_007672455.1
OCX34408.1	decarboxylase	Staphylococcus haemolyticus	864-1	GCA_001705095.1
MBW5904582.1	tyrosine decarboxylase	Staphylococcus haemolyticus	D	GCA_019426405.1
WP_037559726.1	tyrosine decarboxylase	Staphylococcus haemolyticus	DE0215	GCF_007677715.1
WP_037559726.1	tyrosine decarboxylase	Staphylococcus haemolyticus	DE0439	GCF_007668035.1
MBC3125219.1	tyrosine decarboxylase	Staphylococcus haemolyticus	IIF2SW-P4	GCA_014266925.1
EZI32683.1	L-2,4-diaminobutyrate decarboxylase	Staphylococcus haemolyticus	RIT283	GCA_000627275.1
WP_037559726.1	tyrosine decarboxylase	Staphylococcus haemolyticus	SH_02	GCF_903969775.1
WP_037559726.1	tyrosine decarboxylase	Staphylococcus haemolyticus	SH_16	GCF_903969825.1
WP_037559726.1	tyrosine decarboxylase	Staphylococcus haemolyticus	SH_19	GCF_903969845.1
WP_037559726.1	tyrosine decarboxylase	Staphylococcus haemolyticus	SH_21	GCF_903969835.1
WP_037559726.1	tyrosine decarboxylase	Staphylococcus haemolyticus	SH_23	GCF_903969895.1
WP_037559726.1	tyrosine decarboxylase	Staphylococcus haemolyticus	SH_35	GCF_903970035.1
WGT55008.1	tyrosine decarboxylase	Staphylococcus haemolyticus	SH1275	GCA_029917045.1
WP_037559726.1	tyrosine decarboxylase	Staphylococcus haemolyticus		GCF_902386005.1
WP_154840952.1	tyrosine decarboxylase	Staphylococcus pasteuri SP1	DE0353	GCF_007673515.1
HCG74271.1	tyrosine decarboxylase	Staphylococcus sp.		GCA_003522455.1
WP_103213427.1	tyrosine decarboxylase	Staphylococcus sp.		GCF_003522455.1
WP_002502130.1	tyrosine decarboxylase	Staphylococcus sp. FSL W8-0097	FSL W8-0097	GCF_038006225.1
OHO68037.1	tyrosine decarboxylase	Staphylococcus sp. HMSC036D05	HMSC036D05	GCA_001836225.1
OHS38597.1	tyrosine decarboxylase	Staphylococcus sp. HMSC62A08	HMSC62A08	GCA_001839105.1
WP_154838475.1	tyrosine decarboxylase	Staphylococcus sp. Marseille-Q1834	Marseille-Q1834	GCF_916858875.1
