# Supplementary material for: Diversity of Neurotransmitter-Producing Human Skin Commensals
Source: Int J Mol Sci. 2024 Nov 17;25(22):12345. doi: 10.3390/ijms252212345 (PMC11595044; doi:10.3390/ijms252212345)
Supplement: Supplementary file 1 [file ijms-25-12345-s001.zip › Table S6.xlsx]

## Sheet: Strains with both enzymes
Table S6. List of Staphylococcus strains with both SadA and TDC homologues.
Protein	Enzyme	Name	Organism	Strain	Assembly
WP_032605060.1	SadA	aspartate aminotransferase family protein	Staphylococcus caprae	9557	GCF_000931485.1
WP_044466511.1	TDC	tyrosine decarboxylase	Staphylococcus caprae	9557	GCF_000931485.1
BBD88685.1	SadA	hypothetical protein	Staphylococcus caprae	JMUB145	GCF_003966585.1
BBD88699.1	TDC	tyrosine decarboxylase	Staphylococcus caprae	JMUB145	GCA_003966585.1
MBU5272604.1	SadA	aspartate aminotransferase family protein	Staphylococcus caprae	N99	GCA_018916935.1
MBU5272591.1	TDC	tyrosine decarboxylase	Staphylococcus caprae	N99	GCA_018916935.1
MCG1973748.1	SadA	aspartate aminotransferase family protein	Staphylococcus epidermidis	097P1SUE1	GCA_021999875.1
MCG1974775.1	TDC	tyrosine decarboxylase	Staphylococcus epidermidis	097P1SUE1	GCA_021999875.1
MCG1811895.1	SadA	aspartate aminotransferase family protein	Staphylococcus epidermidis	115P1NS1	GCA_021999075.1
MCG1813261.1	TDC	tyrosine decarboxylase	Staphylococcus epidermidis	115P1NS1	GCA_021999075.1
WP_032604866.1	SadA	aspartate aminotransferase family protein	Staphylococcus epidermidis	1H31	GCF_018407945.1
WP_002502130.1	TDC	tyrosine decarboxylase	Staphylococcus epidermidis	1H31	GCF_018407945.1
MCG2038091.1	SadA	aspartate aminotransferase family protein	Staphylococcus epidermidis	20ZN1-1	GCA_022001855.1
MCG2037879.1	TDC	tyrosine decarboxylase	Staphylococcus epidermidis	20ZN1-1	GCA_022001855.1
MCG1858074.1	SadA	aspartate aminotransferase family protein	Staphylococcus epidermidis	20ZN4-1	GCA_022000595.1
MCG1858282.1	TDC	tyrosine decarboxylase	Staphylococcus epidermidis	20ZN4-1	GCA_022000595.1
MCG1578217.1	SadA	aspartate aminotransferase family protein	Staphylococcus epidermidis	56P2FS2	GCA_021996175.1
MCG1578280.1	TDC	tyrosine decarboxylase	Staphylococcus epidermidis	56P2FS2	GCA_021996175.1
MDH9960323.1	SadA	aspartate aminotransferase family protein	Staphylococcus epidermidis	ACVED	GCA_029927005.1
MDH9959993.1	TDC	tyrosine decarboxylase	Staphylococcus epidermidis	ACVED	GCA_029927005.1
MDH8901151.1	SadA	aspartate aminotransferase family protein	Staphylococcus epidermidis	ADPUI	GCA_029931475.1
MDH8902462.1	TDC	tyrosine decarboxylase	Staphylococcus epidermidis	ADPUI	GCA_029931475.1
MCG1455340.1	SadA	aspartate aminotransferase family protein	Staphylococcus epidermidis	C109FS1	GCA_021994255.1
MCG1455427.1	TDC	tyrosine decarboxylase	Staphylococcus epidermidis	C109FS1	GCA_021994255.1
MCG2376380.1	SadA	aspartate aminotransferase family protein	Staphylococcus epidermidis	C124NS1	GCA_022005435.1
MCG2376393.1	TDC	tyrosine decarboxylase	Staphylococcus epidermidis	C124NS1	GCA_022005435.1
MCG1449740.1	SadA	aspartate aminotransferase family protein	Staphylococcus epidermidis	C79NS4	GCA_021994225.1
MCG1450928.1	TDC	tyrosine decarboxylase	Staphylococcus epidermidis	C79NS4	GCA_021994225.1
MCG1315023.1	SadA	aspartate aminotransferase family protein	Staphylococcus epidermidis	C97NS1	GCA_021992475.1
MCG1314969.1	TDC	tyrosine decarboxylase	Staphylococcus epidermidis	C97NS1	GCA_021992475.1
MCG2490229.1	SadA	aspartate aminotransferase family protein	Staphylococcus epidermidis	H35BA3	GCA_022006975.1
MCG2488982.1	TDC	tyrosine decarboxylase	Staphylococcus epidermidis	H35BA3	GCA_022006975.1
MCG2530848.1	SadA	aspartate aminotransferase family protein	Staphylococcus epidermidis	H35NS1	GCA_022006875.1
MCG2531068.1	TDC	tyrosine decarboxylase	Staphylococcus epidermidis	H35NS1	GCA_022006875.1
MCG1916753.1	SadA	aspartate aminotransferase family protein	Staphylococcus epidermidis	H4BA2	GCA_022000355.1
MCG1916784.1	TDC	tyrosine decarboxylase	Staphylococcus epidermidis	H4BA2	GCA_022000355.1
MCG8946573.1	SadA	aspartate aminotransferase family protein	Staphylococcus epidermidis	HD25N9	GCA_022392605.1
MCG8946591.1	TDC	tyrosine decarboxylase	Staphylococcus epidermidis	HD25N9	GCA_022392605.1
MBM5992740.1	SadA	aspartate aminotransferase family protein	Staphylococcus epidermidis	HD66N5	GCA_016884065.1
MBM5994864.1	TDC	tyrosine decarboxylase	Staphylococcus epidermidis	HD66N5	GCA_016884065.1
MEB6251363.1	SadA	aspartate aminotransferase family protein	Staphylococcus epidermidis	NNS11w	GCA_035785895.1
MEB6251385.1	TDC	tyrosine decarboxylase	Staphylococcus epidermidis	NNS11w	GCA_035785895.1
WP_002498810.1	SadA	aspartate aminotransferase family protein	Staphylococcus epidermidis	X5485	GCF_038501825.1
WP_002502130.1	TDC	tyrosine decarboxylase	Staphylococcus epidermidis	X5485	GCF_038501825.1
